# Supplementary material for: Hydrocephalus in Nfix−/− Mice Is Underpinned by Changes in Ependymal Cell Physiology
Source: Cells. 2022 Aug 2;11(15):2377. doi: 10.3390/cells11152377 (PMC9368351; doi:10.3390/cells11152377)
Supplement: Supplementary file 1 [file cells-11-02377-s001.zip]

Archive with 1 entries (1 files):
- cells-1838354-supplementary.pdf
